# Supplementary material for: QSAR, Docking, and Molecular Dynamics Simulation Studies of Sigmacidins as Antimicrobials against Streptococci
Source: Int J Mol Sci. 2022 Apr 7;23(8):4085. doi: 10.3390/ijms23084085 (PMC9025105; doi:10.3390/ijms23084085)
Supplement: Supplementary file 1 [file ijms-23-04085-s001.zip]

Archive with 1 entries (1 files):
- ijms-1653397-supplementary.pdf
